# Supplementary material for: Moral Distress of Nurses Working in Paediatric Healthcare Settings
Source: Healthcare (Basel). 2024 Jul 8;12(13):1364. doi: 10.3390/healthcare12131364 (PMC11487391; doi:10.3390/healthcare12131364)
Supplement: Supplementary file 1 [file healthcare-12-01364-s001.zip]

Archive with 1 entries (1 files):
- healthcare-3013136-supplementary.pdf
